# Supplementary material for: Interplay between Tumor Mutational Burden and Mutational Profile and Its Effect on Overall Survival: A Pilot Study of Metastatic Patients Treated with Immune Checkpoint Inhibitors
Source: Cancers (Basel). 2022 Nov 4;14(21):5433. doi: 10.3390/cancers14215433 (PMC9657500; doi:10.3390/cancers14215433)
Supplement: Supplementary file 1 [file cancers-14-05433-s001.zip]

Archive with 1 entries (1 files):
- cancers-1911573-supplementary.pdf
